# Supplementary material for: Dietary Hemp (Cannabis sativa L.) Products Enhance Egg Yolk Omega-3 Fatty Acids and Color Without Compromising Laying-Hen Performance: A Meta-Analysis
Source: Animals (Basel). 2025 Jul 12;15(14):2062. doi: 10.3390/ani15142062 (PMC12291815; doi:10.3390/ani15142062)
Supplement: Supplementary file 1 [file animals-15-02062-s001.zip]

Archive with 1 entries (1 files):
- animals-3714577-supplementary.pdf
